# Supplementary material for: Analysis of the northern pitcher plant (Sarracenia purpurea L.) phytotelm bacteriome throughout a temperate region growing season
Source: PLoS One. 2024 Jul 12;19(7):e0306602. doi: 10.1371/journal.pone.0306602 (PMC11244801; doi:10.1371/journal.pone.0306602)
Supplement: S1 Table — (A) Relative family abundance; (B) Family prevalence. (XLSX) [file pone.0306602.s001.xlsx]

## Sheet: Table S1 A Rel Abund
Table S1 A: Average family relative abundance for all Sarracenia purpurea phytotelmata samples
Taxa with RA > 0.0001 (0.01%) included
Melchior, P., et. al. 2024
Family	Mean RA
Sphingomonadaceae	0.0947793
Microbacteriaceae	0.0943197
Sphingobacteriaceae	0.0783058
Mycobacteriaceae	0.0726698
Comamonadaceae	0.0616702
Chitinophagaceae	0.052976
Beijerinckiaceae	0.0309203
Rhodanobacteraceae	0.028916
NA	0.0284323
Kaistiaceae	0.0284058
Xanthobacteraceae	0.0256611
Chromobacteriaceae	0.0241392
NA	0.0210031
Oxalobacteraceae	0.0191325
Caulobacteraceae	0.0188637
Spirosomaceae	0.0187509
Acetobacteraceae	0.0178518
Burkholderiaceae	0.0171698
Acidobacteriaceae (Subgroup 1)	0.0139786
Rhizobiaceae	0.0110952
Moraxellaceae	0.00996412
Unknown Family	0.00925581
Pedosphaeraceae	0.00880262
Weeksellaceae	0.00846609
Nocardiaceae	0.00832422
Verrucomicrobiaceae	0.00784239
Pseudomonadaceae	0.00777156
Magnetospirillaceae	0.00571865
Clostridiaceae	0.00564191
SC-I-84	0.00525398
env.OPS 17	0.00517612
Saccharimonadaceae	0.00510171
NA	0.00497352
Micropepsaceae	0.00487927
Flavobacteriaceae	0.00480782
Pleomorphomonadaceae	0.00475441
Rhodocyclaceae	0.00439702
NA	0.00438633
NA	0.00417561
NA	0.00413278
Rhizobiales Incertae Sedis	0.00392835
Puniceicoccaceae	0.00392056
Chthoniobacteraceae	0.00381105
LWQ8	0.00364357
37-13	0.00364014
Fimbriimonadaceae	0.00339213
Azospirillaceae	0.00329845
Cytophagaceae	0.00318776
Bryobacteraceae	0.00307917
Isosphaeraceae	0.00295901
Dysgonomonadaceae	0.00288436
Gemmataceae	0.0027336
67-14	0.00257121
Polyangiaceae	0.00240086
Opitutaceae	0.00239215
Morganellaceae	0.00234299
JG30-KF-CM45	0.00216337
Sporomusaceae	0.00214615
Solirubrobacteraceae	0.00213357
Legionellaceae	0.00209277
Pirellulaceae	0.00191823
Chitinibacteraceae	0.00171861
NS11-12 marine group	0.001714
Bdellovibrionaceae	0.00166056
Terrimicrobiaceae	0.00164406
Schlesneriaceae	0.00157429
Labraceae	0.00154813
Devosiaceae	0.00153417
Xanthomonadaceae	0.00151907
Reyranellaceae	0.00138249
Enterobacteriaceae	0.00132416
Rhodobacteraceae	0.00129407
Rubritaleaceae	0.00118918
Holophagaceae	0.00113667
Iamiaceae	0.00112431
Aeromonadaceae	0.00104392
NA	0.00103066
Methylacidiphilaceae	0.00101724
Frankiaceae	0.000992478
Paracaedibacteraceae	0.000969855
NA	0.000958317
Beutenbergiaceae	0.000938142
NA	0.000843556
Diplorickettsiaceae	0.000835759
Lachnospiraceae	0.000821676
Rickettsiaceae	0.000803932
Crocinitomicaceae	0.000762866
Phycisphaeraceae	0.000738911
SM2D12	0.000707304
NA	0.0006721
WD2101 soil group	0.000668527
Paenibacillaceae	0.000667095
Ruminococcaceae	0.000659163
Bacteriovoracaceae	0.000588499
NA	0.000575312
NA	0.00057467
NA	0.000520415
Mycoplasmataceae	0.000491614
Simkaniaceae	0.000480791
NA	0.000459491
Yersiniaceae	0.000459425
Microtrichaceae	0.000456815
Rubinisphaeraceae	0.000420468
Methylophilaceae	0.000398878
NA	0.000393038
NA	0.00038984
Chitinimonadaceae	0.000361915
Sandaracinaceae	0.000358832
NA	0.000356249
Holosporaceae	0.000348646
Gemmatimonadaceae	0.000344543
Rhodospirillaceae	0.000322449
NA	0.000315367
Propionibacteriaceae	0.000313874
Elsteraceae	0.000306493
Sanguibacteraceae	0.000304653
Erwiniaceae	0.00030032
NA	0.000292985
Streptococcaceae	0.000289831
BIrii41	0.000283912
NA	0.000283256
Blastocatellaceae	0.000280427
NA	0.000251087
NA	0.000243529
Anaplasmataceae	0.00024044
Williamwhitmaniaceae	0.000232873
Coxiellaceae	0.000231646
NA	0.000217201
Sporichthyaceae	0.000213782
NA	0.000208745
Neisseriaceae	0.000207788
Inquilinaceae	0.00020629
NA	0.000200366
Carnobacteriaceae	0.000194587
Parachlamydiaceae	0.000193193
NA	0.000192226
NA	0.000188663
Aquaspirillaceae	0.000180502
Saprospiraceae	0.000179651
Myxococcaceae	0.000172863
Cellulomonadaceae	0.00016874
Paludibacteraceae	0.000165572
NA	0.000152311
NA	0.000145665
Hafniaceae	0.000142827
Haliangiaceae	0.000133018
Pseudonocardiaceae	0.000131421
Anaerovoracaceae	0.000123145
Micrococcaceae	0.000122922
Sutterellaceae	0.000122886
NS9 marine group	0.00012249
UBA12409	0.000116676
NA	0.000115605
Caloramatoraceae	0.000113799
Phaselicystidaceae	0.000113218
Chthonomonadaceae	0.000106548
Nocardioidaceae	0.000105091
Spirochaetaceae	0.000101746
Orbaceae	0.000100647

## Sheet: Table S1B Prev
Table S1 B: Average family prevalence for all Sarracenia purpurea phytotelmata samples
Most abundant 200 families
Melchior, P., et. al. 2024
	Mean
Family	Prev
Sphingomonadaceae	1
Microbacteriaceae	1
Comamonadaceae	1
Xanthobacteraceae	0.989362
Sphingobacteriaceae	0.989362
Caulobacteraceae	0.989362
Beijerinckiaceae	0.989362
Rhizobiaceae	0.968085
Chitinophagaceae	0.968085
Acetobacteraceae	0.968085
Oxalobacteraceae	0.957447
Mycobacteriaceae	0.946809
Mitochondria	0.946809
Kaistiaceae	0.93617
Burkholderiaceae	0.93617
Dysgonomonadaceae	0.914894
Acidobacteriaceae (Subgroup 1)	0.893617
Rhodanobacteraceae	0.882979
Clostridiaceae	0.882979
Xanthomonadaceae	0.840426
Nocardiaceae	0.840426
Chromobacteriaceae	0.840426
Sporomusaceae	0.829787
Micropepsaceae	0.829787
Pseudomonadaceae	0.808511
Moraxellaceae	0.797872
Rhizobiales Incertae Sedis	0.744681
Opitutaceae	0.744681
Isosphaeraceae	0.744681
Solirubrobacteraceae	0.734043
Bdellovibrionaceae	0.723404
Unknown Family	0.702128
Fimbriimonadaceae	0.680851
Chthoniobacteraceae	0.680851
Spirosomaceae	0.659574
Pleomorphomonadaceae	0.659574
LWQ8	0.659574
Lachnospiraceae	0.659574
Verrucomicrobiaceae	0.62766
Schlesneriaceae	0.62766
JG30-KF-CM45	0.62766
Saccharimonadaceae	0.617021
Weeksellaceae	0.606383
Polyangiaceae	0.606383
Labraceae	0.606383
Frankiaceae	0.606383
Pedosphaeraceae	0.595745
Rhodocyclaceae	0.585106
Puniceicoccaceae	0.585106
Chitinibacteraceae	0.585106
37-13	0.585106
Rickettsiaceae	0.574468
67-14	0.56383
Paenibacillaceae	0.542553
Magnetospirillaceae	0.542553
Flavobacteriaceae	0.542553
env.OPS 17	0.542553
Devosiaceae	0.531915
SM2D12	0.521277
Bryobacteraceae	0.5
Ruminococcaceae	0.489362
Propionibacteriaceae	0.489362
Paracaedibacteraceae	0.489362
Pirellulaceae	0.457447
Reyranellaceae	0.446809
Diplorickettsiaceae	0.446809
Cytophagaceae	0.446809
Gemmataceae	0.43617
WD2101 soil group	0.414894
Sanguibacteraceae	0.414894
Terrimicrobiaceae	0.404255
Legionellaceae	0.404255
Azospirillaceae	0.393617
SC-I-84	0.37234
Anaerovoracaceae	0.37234
Mycoplasmataceae	0.361702
Rubritaleaceae	0.351064
Methylophilaceae	0.351064
Methylacidiphilaceae	0.351064
Iamiaceae	0.351064
Beutenbergiaceae	0.351064
Other	0.308511
Inquilinaceae	0.297872
Bacteriovoracaceae	0.276596
Yersiniaceae	0.265957
Neisseriaceae	0.265957
Rhodobacteraceae	0.255319
Haliangiaceae	0.255319
Phycisphaeraceae	0.244681
Morganellaceae	0.244681
NS11-12 marine group	0.234043
Enterobacteriaceae	0.234043
Microtrichaceae	0.223404
Parachlamydiaceae	0.212766
Myxococcaceae	0.212766
Holosporaceae	0.212766
Simkaniaceae	0.202128
Rhodospirillaceae	0.202128
Sporichthyaceae	0.191489
Crocinitomicaceae	0.191489
Oligoflexaceae	0.180851
Holophagaceae	0.180851
Anaplasmataceae	0.180851
Sutterellaceae	0.170213
Rubinisphaeraceae	0.170213
Gemmatimonadaceae	0.170213
Blastocatellaceae	0.170213
Aeromonadaceae	0.170213
Tepidisphaeraceae	0.159574
Streptococcaceae	0.159574
Sandaracinaceae	0.159574
Elsteraceae	0.159574
Aquaspirillaceae	0.148936
Coxiellaceae	0.138298
Chthonomonadaceae	0.138298
Chitinimonadaceae	0.138298
Peptostreptococcaceae	0.12766
Hymenobacteraceae	0.12766
Hungateiclostridiaceae	0.12766
Abditibacteriaceae	0.12766
Vermiphilaceae	0.117021
Anaeromyxobacteraceae	0.117021
Solibacteraceae	0.106383
Sedimentibacteraceae	0.106383
Phaselicystidaceae	0.106383
Obscuribacteraceae	0.106383
Nakamurellaceae	0.106383
Xiphinematobacteraceae	0.0957447
Pseudonocardiaceae	0.0957447
Hyphomonadaceae	0.0957447
BIrii41	0.0957447
A0839	0.0957447
Vampirovibrionaceae	0.0851064
Steroidobacteraceae	0.0851064
Silvanigrellaceae	0.0851064
Fokiniaceae	0.0851064
Carnobacteriaceae	0.0851064
Candidatus Jidaibacter	0.0851064
Caloramatoraceae	0.0851064
Amoebophilaceae	0.0851064
Staphylococcaceae	0.0744681
Spiroplasmataceae	0.0744681
Spirochaetaceae	0.0744681
Saprospiraceae	0.0744681
NS9 marine group	0.0744681
Micavibrionaceae	0.0744681
Lutispora	0.0744681
Hafniaceae	0.0744681
Fibrobacteraceae	0.0744681
Dermacoccaceae	0.0744681
Cellulomonadaceae	0.0744681
Candidatus Hepatincola	0.0744681
Nocardioidaceae	0.0638298
Lactobacillaceae	0.0638298
Christensenellaceae	0.0638298
Cellvibrionaceae	0.0638298
UBA12409	0.0531915
Sulfuricellaceae	0.0531915
Rhodomicrobiaceae	0.0531915
Orbaceae	0.0531915
Microscillaceae	0.0531915
Hyphomicrobiaceae	0.0531915
Hydrogenedensaceae	0.0531915
Enterococcaceae	0.0531915
Thermoactinomycetaceae	0.0425532
Piscirickettsiaceae	0.0425532
Nitrosomonadaceae	0.0425532
bac2nit3	0.0425532
Amb-16S-1034	0.0425532
AB1	0.0425532
Taonella	0.0319149
Gallionellaceae	0.0319149
Erwiniaceae	0.0319149
Desulfovibrionaceae	0.0319149
Caedibacteraceae	0.0319149
Blattabacteriaceae	0.0319149
Armatimonadaceae	0.0319149
A4b	0.0319149
Williamwhitmaniaceae	0.0212766
Spongiibacteraceae	0.0212766
Rikenellaceae	0.0212766
Prolixibacteraceae	0.0212766
Pectobacteriaceae	0.0212766
Paludibacteraceae	0.0212766
Micromonosporaceae	0.0212766
LiUU-11-161	0.0212766
Leptotrichiaceae	0.0212766
KD3-93	0.0212766
Ilumatobacteraceae	0.0212766
Cyclobacteriaceae	0.0212766
Chlamydiaceae	0.0212766
Caldilineaceae	0.0212766
BBMC-4	0.0212766
Ancalomicrobiaceae	0.0212766
Wohlfahrtiimonadaceae	0.0106383
Vagococcaceae	0.0106383
Micrococcaceae	0.0106383
Lentimicrobiaceae	0.0106383
Acidothermaceae	0.0106383
Acidaminobacteraceae	0.0106383
