# Supplementary material for: Analysis of the northern pitcher plant (Sarracenia purpurea L.) phytotelm bacteriome throughout a temperate region growing season
Source: PLoS One. 2024 Jul 12;19(7):e0306602. doi: 10.1371/journal.pone.0306602 (PMC11244801; doi:10.1371/journal.pone.0306602)
Supplement: S2 Table — (XLSX) [file pone.0306602.s002.xlsx]

## Sheet: Diazotrophs_RA_Genera_Sarr_T30
Table S2: Average prevalence of genera with documented diazotrophic species; all Sarracenia purpurea phytotelmata samples
Melchior, P., et. al. 2024
Family	Genus	Prevalence
Sphingomonadaceae	Sphingomonas	0.989
Sphingomonadaceae	Novosphingobium	0.957
Dysgonomonadaceae	Dysgonomonas	0.915
Nitrobacteriaceae	Bradyrhizobium	0.851
Pseudomonadaceae	Pseudomonas	0.809
Acetobacteriaceae	Rhodovastum	0.766
Comamonadaceae	Sphaerotilus	0.723
Comamonadaceae	Aquabacterium	0.564
Clostridiaceae	Clostridium	0.564
Rhizobiaceae	Allo/Neo/Pararhizobium	0.543
Sporomusaceae	Anaerospora	0.532
Paenibacillaceae	Paenibacillus	0.532
Beijerinckiaceae	Methylocella	0.521
Oxalobacteraceae	Herbaspirillum	0.489
Burkholderiaceae	Burk/Paraburkholderia	0.436
Rhizobiaceae	Mesorhizobium	0.404
Comamonadaceae	Rhodoferax	0.394
Azospirillaceae	Azospirillum	0.372
Rhodocylaceae	Azoarcus	0.319
Hungateiclostridiaceae	Anaerocolumna	0.245
Sphingobacteriaceae	Sphingobium	0.213
Rhizobiaceae	Neorhizobium	0.181
Enterobacteriaceae	Klebsiella	0.138
Xanthobacteraceae	Xanthobacter	0.128
Anaeromyxobacteraceae	Anaeromyxobacter	0.117
Hungateiclostridiaceae	Ruminiclostridium	0.117
Xanthobacteraceae	Rhodoplanes	0.106
Xanthobacteraceae	Pseudorhodoplanes	0.085
Rhodocylaceae	Dechloromonas	0.074
Beijerinckiaceae	Methylocystis	0.074
Rhodobacteraceae	Rhodobacter	0.053
Rhodomicrobiaceae	Rhodomicrobium	0.053
Acetobacteriaceae	Rubrivivax	0.053
Xanthobacteraceae	Blastochloris	0.043
Rhizobiaceae	Ensifer	0.043
Magnetospirillaceae	Magnetospirillum	0.043
Desulfovibrionaceae	Desulfovibrio	0.032
Rhodocylaceae	Zoogloea	0.032
Azospirillaceae	Nitrospirillum	0.021
Paludibacteraceae	Paludibacter	0.021
Rhodospirillaceae	Pararhodospirillum	0.021
Micropepsaceae	Rhizomicrobium	0.021
Rhodospirillaceae	Rhodospirillum	0.021
