# Supplementary material for: Analysis of the northern pitcher plant (Sarracenia purpurea L.) phytotelm bacteriome throughout a temperate region growing season
Source: PLoS One. 2024 Jul 12;19(7):e0306602. doi: 10.1371/journal.pone.0306602 (PMC11244801; doi:10.1371/journal.pone.0306602)
Supplement: S3 Table — (XLSX) [file pone.0306602.s003.xlsx]

## Sheet: nifH Concentations
Table S3: Bacterial nifH gene concentrations (Log10 nifH genes/mL phytotelm fluid)
Melchior, et. al., 2024
Sample	Bog	Sample	Log10 nifH genes
Identity	Location	Month	per mL phytotelm fluid
A10B	2 (Clearwater_Mid)	Aug	4.34282
A11A	2 (Clearwater_Mid)	Aug	4.05311
A12B	2 (Clearwater_Mid)	Aug	4.24292
A13A	2 (Clearwater_Mid)	Aug	4.6958
A14B	2 (Clearwater_Mid)	Aug	3.79337
A15A	2 (Clearwater_Mid)	Aug	4.33616
A16B	2 (Clearwater_Mid)	Aug	4.79237
A17A	3 (BBSR_North)	Aug	4.68238
A18B	3 (BBSR_North)	Aug	4.64098
A19A	3 (BBSR_North)	Aug	4.63302
A1A	1 (Beckman_South)	Aug	5.83034
A20B	3 (BBSR_North)	Aug	5.10585
A21A	3 (BBSR_North)	Aug	4.66486
A22B	3 (BBSR_North)	Aug	5.15679
A23A	3 (BBSR_North)	Aug	5.38126
A24B	3 (BBSR_North)	Aug	4.90059
A2B	1 (Beckman_South)	Aug	5.9573
A3A	1 (Beckman_South)	Aug	5.25902
A4B	1 (Beckman_South)	Aug	5.23521
A5A	1 (Beckman_South)	Aug	5.56848
A6A	1 (Beckman_South)	Aug	5.20189
A7A	2 (Clearwater_Mid)	Aug	6.52563
A8B	2 (Clearwater_Mid)	Aug	4.80069
A9A	2 (Clearwater_Mid)	Aug	6.22926
J10B	2 (Clearwater_Mid)	July	5.24999
J11A	2 (Clearwater_Mid)	July	5.67881
J12B	2 (Clearwater_Mid)	July	6.12735
J13A	2 (Clearwater_Mid)	July	6.63175
J14B	2 (Clearwater_Mid)	July	6.47402
J15A	2 (Clearwater_Mid)	July	6.50524
J16B	2 (Clearwater_Mid)	July	6.07149
J17A	3 (BBSR_North)	July	5.15962
J18B	3 (BBSR_North)	July	6.1142
J19A	3 (BBSR_North)	July	6.17335
J1A	1 (Beckman_South)	July	4.8606
J20B	3 (BBSR_North)	July	5.39621
J21A	3 (BBSR_North)	July	5.39718
J22B	3 (BBSR_North)	July	5.13928
J23A	3 (BBSR_North)	July	5.53728
J2B	1 (Beckman_South)	July	6.19964
J3A	1 (Beckman_South)	July	6.5611
J4B	1 (Beckman_South)	July	5.29599
J5A	1 (Beckman_South)	July	6.29986
J6A	1 (Beckman_South)	July	5.78889
J7A	1 (Beckman_South)	July	7.21009
J8B	2 (Clearwater_Mid)	July	6.01398
J9A	2 (Clearwater_Mid)	July	5.64266
M10B	2 (Clearwater_Mid)	May	6.28869
M11A	2 (Clearwater_Mid)	May	6.62994
M12B	2 (Clearwater_Mid)	May	6.16519
M13A	2 (Clearwater_Mid)	May	5.8724
M14B	2 (Clearwater_Mid)	May	5.63361
M15A	2 (Clearwater_Mid)	May	6.57972
M16B	2 (Clearwater_Mid)	May	5.23021
M18A	3 (BBSR_North)	May	5.88687
M18B	3 (BBSR_North)	May	5.8923
M19A	3 (BBSR_North)	May	5.67236
M19B	3 (BBSR_North)	May	4.79753
M1A	1 (Beckman_South)	May	5.06386
M21A	3 (BBSR_North)	May	4.8901
M22B	3 (BBSR_North)	May	5.5798
M23A	3 (BBSR_North)	May	5.28758
M24B	3 (BBSR_North)	May	5.50538
M2B	1 (Beckman_South)	May	6.12941
M3A	1 (Beckman_South)	May	6.53753
M4B	1 (Beckman_South)	May	5.39893
M5A	1 (Beckman_South)	May	6.38825
M6A	1 (Beckman_South)	May	3.43935
M7A	2 (Clearwater_Mid)	May	7.32219
M8B	2 (Clearwater_Mid)	May	6.27406
M9A	2 (Clearwater_Mid)	May	5.77519
S10B	2 (Clearwater_Mid)	Sept	4.99574
S11A	2 (Clearwater_Mid)	Sept	5.48987
S12B	2 (Clearwater_Mid)	Sept	5.74549
S13A	2 (Clearwater_Mid)	Sept	4.77034
S14B	2 (Clearwater_Mid)	Sept	5.58235
S16B	2 (Clearwater_Mid)	Sept	5.68867
S17A	2 (Clearwater_Mid)	Sept	5.8903
S18B	3 (BBSR_North)	Sept	6.5905
S19A	3 (BBSR_North)	Sept	5.64651
S1A	1 (Beckman_South)	Sept	6.18583
S20B	3 (BBSR_North)	Sept	5.6795
S21A	3 (BBSR_North)	Sept	5.94529
S22B	3 (BBSR_North)	Sept	5.33307
S23A	3 (BBSR_North)	Sept	6.0571
S24B	3 (BBSR_North)	Sept	6.30822
S2B	1 (Beckman_South)	Sept	5.96206
S3A	1 (Beckman_South)	Sept	5.58753
S4B	1 (Beckman_South)	Sept	6.39055
S5A	1 (Beckman_South)	Sept	6.16202
S6A	1 (Beckman_South)	Sept	5.46809
S7A	2 (Clearwater_Mid)	Sept	6.01414
S8B	2 (Clearwater_Mid)	Sept	5.33074
S9A	2 (Clearwater_Mid)	Sept	5.21852

## Sheet: MEM, ANOVA, and Emmeans
A. Mixed Effects Model (Y = Log10 nifH Copies/mL Phytotelm Fluid)								C. Emmeans by Bog
								emmeans(ModelI.nif, pairwise ~ Bog_No. | Sample_Date_No)
ModelI.nif <- lmer(Log10.nifH ~ Sample_Date_No*Bog_No. + Leaf_Year + qPCR_log10 + (1|LeafID), data=meta10)
Linear mixed model fit by REML. t-tests use Satterthwaite's method ['lmerModLmerTest']								Bog	Emmean	SE	df	low CL	up CL
REML criterion at convergence: 163.7								(Beckman_South)	5.47	0.229	76.2	5.01	5.93
								(Clearwater_Mid)	6.18	0.178	75.8	5.83	6.54
Scaled residuals:								(BBSR_North)	5.63	0.213	69.1	5.2	6.05
Min	1Q	Median	3Q	Max
-3.15857	-0.64927	0.03817	0.62686	2.13796				Bog	Emmean	SE	df	low CL	up CL
								(Beckman_South)	5.86	0.229	76.2	5.41	6.32
Random effects:								(Clearwater_Mid)	6.15	0.179	75.8	5.79	6.5
								(BBSR_North)	5.69	0.228	71.5	5.23	6.14
Groups	Name	Variance	SD
LeafID	(Intercept)	0.03696	0.1922					Bog	Emmean	SE	df	low CL	up CL
Residual	0.27644	0.5258						(Beckman_South)	5.55	0.23	76.2	5.1	6.01
Number of obs:	94	Groups	LeafID	24				(Clearwater_Mid)	4.81	0.178	75.8	4.45	5.16
								(BBSR_North)	5.12	0.215	69.5	4.69	5.55
(Intercept)	5.03967	0.55616	69.6883	9.061	2.2e-13	***
								Bog	Emmean	SE	df	low CL	up CL
Sample_Date_No2 July	0.39176	0.30444	60.4032	1.287	0.203069			(Beckman_South)	5.98	0.229	76.2	5.52	6.44
Sample_Date_No3 August	0.08514	0.3052	60.5577	0.279	0.781222			(Clearwater_Mid)	5.51	0.178	76.2	5.15	5.86
Sample_Date_No4 September	0.51002	0.30422	60.3583	1.676	0.098815	.		(BBSR_North)	6.02	0.22	74.7	5.58	6.46
Bog_No.2 Clearwater	0.71129	0.28953	76.1038	2.457	0.0163	*
Bog_No.3 BBSR	0.15879	0.31286	73.4148	0.508	0.613302			Contrasts (Bog x Bog)
Leaf_Year	-0.32795	0.157	24.4444	-2.089	0.047296	*
qPCR_log10	0.16398	0.07574	79.946	2.165	0.033372	*		May
Sample_Date_No2 July: Clearwater	-0.42471	0.38518	60.4187	-1.103	0.27457
Sample_Date_No3 August: Clearwater	-1.4597	0.38459	60.3228	-3.795	0.000344	***		Contrast	Est.	SE	df	t	p
Sample_Date_No4 September: Clearwater	-1.18573	0.3844	60.4289	-3.085	0.003072	**		(Beckman_South) -(Clearwater_Mid)	-0.7113	0.29	76	-2.457	0.0426
Sample_Date_No2 July: BBSR	-0.33361	0.41192	61.3265	-0.81	0.42113			(Beckman_South) - (BBSR_North)	-0.1588	0.313	73.3	-0.507	0.8682
Sample_Date_No3 August: BBSR	-0.59433	0.40185	60.2674	-1.479	0.144356			(Clearwater_Mid) - (BBSR_North)	0.5525	0.274	73.9	2.017	0.1153
Sample_Date_No4 September: BBSR	-0.12154	0.41155	61.4663	-0.295	0.768741
								July
	Signif. codes: 0 ‘***’ 0.001 ‘**’ 0.01 ‘*’ 0.05 ‘.’ 0.1 ‘ ’ 1
								Contrast	Est.	SE	df	t	p
B. ANOVA3								(Beckman_South) - 2 (Clearwater_Mid)	-0.2866	0.292	76.1	-0.983	0.5899
								(Beckman_South) - 3 (BBSR_North)	0.1748	0.324	74	0.54	0.8519
anova3.ModelI.nif <- anova(ModelI.nif, contrasts=list(topic=contr.sum, sys=contr.sum), type=3)								(Clearwater_Mid) - 3 (BBSR_North)	0.4614	0.283	74.7	1.629	0.2399
Type III Analysis of Variance Table with Satterthwaite's method
								August
	Sum Sq	Mean	df	Den df	F	Pr(>F)
Sample_Date_No	7.6987	2.56625	3	61.365	9.2831	3.771e-05		Contrast	Est.	SE	df	t	p
Bog_No.	0.0803	0.04016	2	20.175	0.1453	0.86569		(Beckman_South) - 2 (Clearwater_Mid)	0.7484	0.291	76	2.575	0.0317
Leaf_Year	1.2063	1.20626	1	24.444	4.3635	0.047296		(Beckman_South) - 3 (BBSR_North)	0.4355	0.313	73.2	1.393	0.3497
qPCR_log10	1.2957	1.29572	1	79.946	4.6871	0.033372		(Clearwater_Mid) - 3 (BBSR_North)	-0.3129	0.275	73.9	-1.139	0.4931
Sample_Date_No:Bog_No.	6.5724	1.09539	6	61.037	3.9625	0.002067
								September
Signif. codes: 0 ‘***’ 0.001 ‘**’ 0.01 ‘*’ 0.05 ‘.’ 0.1 ‘ ’ 1
								Contrast	Est.	SE	df	t	p
								(Beckman_South) - 2 (Clearwater_Mid)	0.4744	0.289	76.2	1.641	0.235
								(Beckman_South) - 3 (BBSR_North)	-0.0372	0.318	75.5	-0.117	0.9925
								(Clearwater_Mid) - 3 (BBSR_North)	-0.5117	0.284	75.4	-1.802	0.1758
								D. Emmeans and Tukey Contrasts
								> emmeans(ModelI.nif, pairwise ~ Sample_Date_No | Bog_No.)
								Bog: Beckman
								Month	Emmean	SE	df	low CL	up CL
								(May)	5.47	0.229	76.2	5.01	5.93
								(July)	5.86	0.229	76.2	5.41	6.32
								(August)	5.55	0.23	76.2	5.1	6.01
								(September)	5.98	0.229	76.2	5.52	6.44
								Bog: Clearwater
								Month	Emmean	SE	df	low CL	up CL
								(May)	6.18	0.178	75.8	5.83	6.54
								(July)	6.15	0.179	75.8	5.79	6.5
								(August)	4.81	0.178	75.8	4.45	5.16
								(September)	5.51	0.178	76.2	5.15	5.86
								Bog: BBSR
								Month	Emmean	SE	df	low CL	up CL
								(May)	5.63	0.213	69.1	5.2	6.05
								(July)	5.69	0.228	71.5	5.23	6.14
								(August)	5.12	0.215	69.5	4.69	5.55
								(September)	6.02	0.22	74.7	5.58	6.46
								Contrast
								May - Jul		-0.3918	0.304	60.1	-1.287	0.5749
								May - Aug		-0.0851	0.305	60.2	-0.279	0.9923
								May - Sept		-0.51	0.304	60	-1.676	0.3451
								Jul - Aug		0.3066	0.304	59.9	1.01	0.7444
								July - Sept		-0.1183	0.304	59.9	-0.39	0.9797
								Aug - Sept		-0.4249	0.304	59.9	-1.399	0.5052
								May - Jul		0.033	0.235	59.9	0.14	0.999
								May - Aug		1.3746	0.235	60	5.84	<.0001
								May - Sept		0.6757	0.238	60.9	2.845	0.03
								Jul - Aug		1.3416	0.236	60.1	5.69	<.0001
								July - Sept		0.6428	0.239	61.2	2.694	0.0439
								Aug - Sept		-0.6988	0.236	60.6	-2.955	0.0225
								May - Jul		-0.0581	0.275	61.7	-0.211	0.9966
								May - Aug		0.5092	0.263	60	1.933	0.2254
								May - Sept		-0.3885	0.276	62.3	-1.409	0.4985
								Jul - Aug		0.5673	0.278	62.1	2.042	0.1838
								July - Sept		-0.3303	0.285	64.1	-1.16	0.6542
								Aug - Sept		-0.8977	0.278	62.6	-3.23	0.0104
