# Supplementary material for: Analysis of the northern pitcher plant (Sarracenia purpurea L.) phytotelm bacteriome throughout a temperate region growing season
Source: PLoS One. 2024 Jul 12;19(7):e0306602. doi: 10.1371/journal.pone.0306602 (PMC11244801; doi:10.1371/journal.pone.0306602)
Supplement: S4 Table — (XLSX) [file pone.0306602.s004.xlsx]

## Sheet: Sheet1
Table S4: Average daily temperatures (F) at nearest National Weather Service Stations to sample locations.
Melchior, P., et. al. 2024
Bog Location				BBSR	Clearwater	Beckman
Nearest NWS Station				KMNWOODR11	KMNKIMBA12	KMNSAINT545
					Avg. Daily Temp (F)
			Date	BBSR	Clearwater	Beckman
			2015-05-01	58.5	55.4	57.6
			2015-05-02	66.4	57.9	67.2
			2015-05-03	58.5	62.5	66.8
			2015-05-04	50	56.4	61.9
			2015-05-05	59.3	60.5	59.8
			2015-05-06	59	61.7	62.9
			2015-05-07	57.3	62.7	67.4
			2015-05-08	39	48.9	54.9
			2015-05-09	41.1	50.8	56.3
			2015-05-10	40.4	44.6	54.1
			2015-05-11	37.3	46.3	50
			2015-05-12	40.7	44	45.3
			2015-05-13	40.7	53.3	55.3
			2015-05-14	48.8	51.3	53.2
			2015-05-15	50.4	53.8	57.8
			2015-05-16	56.9	62.6	67.3
			2015-05-17	59.4	63.4	66.7
			2015-05-18	36.8	41.2	44.3
			2015-05-19	44.5	41.7	45.2
			2015-05-20	53.7	48.8	52.4
			2015-05-21	54.4	57.3	60.2
			2015-05-22	56.8	57.7	63.4
			2015-05-23	63.3	57.9	64
			2015-05-24	60.9	59	60.4
			2015-05-25	58.9	59.8	62.5
			2015-05-26	61.7	57.4	58.3		Data Source:		US Dept of Commerce
			2015-05-27	63.9	66.8	69.8				National Oceanic and Atmospheric Administration
			2015-05-28	59	69.9	74.6				National Weather Service
			2015-05-29	52.8	60.5	63.9				Twin Cities, MN
			2015-05-30	45.5	52.1	55.2				1733 Lake Drive West
			2015-05-31	51.8	51.5	53.9				Chanhassen, MN 55317-8581
			2015-06-01	56.1	57.9	60
			2015-06-02	60.6	65.2	66				Stations:	KMNWOODR11
			2015-06-03	62.6	63.1	64.2					KMNKIMBA12
			2015-06-04	64	64.1	66.3					KMNSAINT545
			2015-06-05	64.3	62.7	66.1
			2015-06-06	59.5	65.8	69.6
			2015-06-07	62	67.3	71.6
			2015-06-08	65	67.5	72.2
			2015-06-09	65.3	74.5	79
			2015-06-10	62.7	67.3	72
			2015-06-11	64.8	62.6	62.1
			2015-06-12	67.5	66.3	67.4
			2015-06-13	69.3	66.5	64.7
			2015-06-14	63.7	71.3	74
			2015-06-15	59.1	66.6	71.9
			2015-06-16	56.9	57.2	63.6
			2015-06-17	63.7	62.8	70.7
			2015-06-18	58.6	64.9	69.8
			2015-06-19	61	66.3	70.1
			2015-06-20	61.2	66.8	71.4
			2015-06-21	65.7	68.1	75.9
			2015-06-22	62.4	70.7	71.8
			2015-06-23	66.8	67.4	71
			2015-06-24	66.2	68.5	71.8
			2015-06-25	64.9	69.8	73.5
			2015-06-26	67.8	67.7	71.3
			2015-06-27	68.4	64.8	73
			2015-06-28	68.3	69.1	69.6
			2015-06-29	71	71.1	71.6
			2015-06-30	64.3	67.5	69
			2015-07-01	66	64.1	64.3
			2015-07-02	68.8	64.1	68.3
			2015-07-03	71	67.5	71.2
			2015-07-04	69	67.4	75.6
			2015-07-05	69.6	75.1	77.9
			2015-07-06	58.9	67.2	70.3
			2015-07-07	60.8	63	67.4
			2015-07-08	59.3	62.2	66.2
			2015-07-09	64.5	69.7	71.5
			2015-07-10	71	66.7	76.2
			2015-07-11	73.2	74.3	75.2
			2015-07-12	71.6	74.9	77.4
			2015-07-13	70.6	70.4	73.7
			2015-07-14	69.9	73.7	75.5
			2015-07-15	71.8	69.8	72
			2015-07-16	69.2	69.5	68.3
			2015-07-17	72.1	69.8	77.6
			2015-07-18	68.8	73.9	74.7
			2015-07-19	71.3	71.9	74.8
			2015-07-20	66.7	70.1	73.8
			2015-07-21	67.3	68.5	72
			2015-07-22	68.2	71.3	74.8
			2015-07-23	75	72.5	75.9
			2015-07-24	72.2	73.2	76.3
			2015-07-25	72.4	72.7	78.3
			2015-07-26	73.6	77.3	78.8
			2015-07-27	75.6	77.8	79.2
			2015-07-28	72.5	74.5	75.2
			2015-07-29	67.9	72.6	74.7
			2015-07-30	70.9	72.5	75.6
			2015-07-31	68.6	71.3	75
			2015-08-01	70.6	71.2	77.6
			2015-08-02	67.6	71.8	77.1
			2015-08-03	63.4	65.3	70.9
			2015-08-04	63	66.2	72
			2015-08-05	61.1	67.1	72.4
			2015-08-06	63.8	66.9	69.8
			2015-08-07	69.8	70.7	73.4
			2015-08-08	70.4	72.4	73.1
			2015-08-09	65	70.7	73.3
			2015-08-10	67.4	70.3	73.5
			2015-08-11	66.2	69.2	72.9
			2015-08-12	71.7	71.8	75.6
			2015-08-13	74.2	73.1	77.2
			2015-08-14	77	73.8	82
			2015-08-15	80	73.5	81.8
			2015-08-16	69.2	73	75.4
			2015-08-17	62.3	63.8	67.2
			2015-08-18	58.2	59.2	65.1
			2015-08-19	55.1	58.4	60.7
			2015-08-20	59	60.6	63.5
			2015-08-21	66.1	66.2	70
			2015-08-22	66.8	70	73.8
			2015-08-23	54.8	59.2	62.6
			2015-08-24	51.6	58.9	60.8
			2015-08-25	56.5	59	64
			2015-08-26	54.2	59	64.2
			2015-08-27	62.9	65	67.5
			2015-08-28	70.3	66.2	67.4
			2015-08-29	68.6	59	63.1
			2015-08-30	71.9	64.8	69.3
			2015-08-31	70.3	71.2	74.3
			2015-09-01	66.3	74.4	78.9
			2015-09-02	71.8	72.3	73.5
			2015-09-03	71.3	72.9	74.5
			2015-09-04	73.1	76.7	77.7
			2015-09-05	73.4	77.9	81.5
			2015-09-06	71.2	75.8	78.4
			2015-09-07	61.9	68.1	72.8
			2015-09-08	59	64	70
			2015-09-09	56.5	57.7	63.5
			2015-09-10	52	57.5	62.6
			2015-09-11	53.4	52.2	56.3
			2015-09-12	54.8	54	58.3
			2015-09-13	64.6	61.5	63.5
			2015-09-14	61.1	68	70.7
			2015-09-15	69.4	73.8	76.2
			2015-09-16	70.9	73.3	74.9
			2015-09-17	66.4	71.4	72.1
			2015-09-18	55.9	55.5	57.4
			2015-09-19	57.4	54.8	58.8
			2015-09-20	61.4	57.7	60.7
			2015-09-21	68.4	66.9	67.6
			2015-09-22	55.9	64.8	67.8
			2015-09-23	51.8	61.2	68.4
			2015-09-24	57.6	64.4	65.5
			2015-09-25	63.5	60.5	68.6
			2015-09-26	65.8	62.5	66.3
			2015-09-27	63.5	69.6	71.4
			2015-09-28	52.2	64.3	69
			2015-09-29	42.8	50.4	56
			2015-09-30	49.8	48.4	52.8
